# Supplementary material for: T-Cell Infiltration and Clonality May Identify Distinct Survival Groups in Colorectal Cancer: Development and Validation of a Prognostic Model Based on The Cancer Genome Atlas (TCGA) and Clinical Proteomic Tumor Analysis Consortium (CPTAC)
Source: Cancers (Basel). 2022 Nov 29;14(23):5883. doi: 10.3390/cancers14235883 (PMC9740634; doi:10.3390/cancers14235883)
Supplement: Supplementary file 1 [file cancers-14-05883-s001.zip]

Archive with 13 entries (13 files):
- Campana et al SuppTable 1.pdf
- Campana et al SuppTable 2.pdf
- Campana et al SuppTable 3.pdf
- SuppFigure1.pdf
- SuppFigure10.PDF
- SuppFigure2.pdf
- SuppFigure3.png
- SuppFigure4.png
- SuppFigure5.png
- SuppFigure6.png
- SuppFigure7.png
- SuppFigure8.PDF
- SuppFigure9.PDF
